# Supplementary material for: Wnt/β-catenin and NFκB signaling synergize to trigger growth factor-free regeneration of adult primary human hepatocytes
Source: Hepatology. 2023 Oct 23;79(6):1337–51. doi: 10.1097/HEP.0000000000000648 (PMC11095891; doi:10.1097/HEP.0000000000000648)
Supplement: Supplementary file 12 [file hep-79-1337-s012.xlsx]

## Sheet: Sheet1
			Effect on human hepatocyte proliferation
Probe	Target	Concentration range for cytotoxicity assessments using FMCA and flow cytometry	EdU+ cells relative to control	p	Significant after Benjamini-Hochberg correction (FDR=0.05)
A-395	EED		0	0	TRUE
PD0325901	MEK1		0	0	TRUE
Trametinib	STE		0	0	TRUE
MRL-SYKi	SYK		0	0	TRUE
SGC-AAK1-1	AAK1/BMP2K/BIKE		0.0196078	0.00039976	TRUE
NI-57	BRPF1, BRD1, BRPF3	10nM-10µM	0.0196078	0.00039976	TRUE
GSK591	PRMT5	10nM-10µM	0.0196078	0.00039976	TRUE
TH005487	OGG1		0.370287	0.00109255	TRUE
OICR-9429	WDR5	10nM-10µM	0.0648567	0.00135779	TRUE
JQ1	BRD2, BRD3, BRD4, BRDT	1nM-1µM	0.0392157	0.00166182	TRUE
Methotrexate	DHFR/TS		0.441931	0.00262658	TRUE
PFI-1	BRD2, BRD3, BRD4, BRDT	10nM-10µM	0.0844646	0.00309859	TRUE
Pamapimod	p38		0.0784314	0.00315387	TRUE
PFI-4	BRPF1		0.304676	0.00387811	TRUE
OF-1	BRPF1, BRD1, BRPF3	5nM-5µM	0.0588235	0.00388351	TRUE
GSK4027	KAT2A/2B		0.0588235	0.00388351	TRUE
TH001927	MTH1		0.0588235	0.00388351	TRUE
934	PTGES		0.0588235	0.00388351	TRUE
UNC1215	L3MBTL3	5nM-5µM	0.220211	0.0050054	TRUE
MRL-650	CNR1		0.117647	0.00587377	TRUE
GSK690693	AKT1/2/3		0.441176	0.00640153	TRUE
UNC0642	EHMT2/G9a, EHMT1/GLP	5nM-5µM	0.148567	0.00849146	TRUE
GSK343	EZH2	5nM-5µM	0.149321	0.00982206	TRUE
TH007299	MTHFD2		0.297888	0.0101316	TRUE
SGC0946	DOT1L	10nM-10µM	0.396682	0.0123366	FALSE
BAY-876	SLC2A1		0.180995	0.0126179	FALSE
UNC2250	MER/AXL/TYRO3		0.156863	0.0148078	FALSE
Tofacitinib citrate	JAK1/3		0.30543	0.015265	FALSE
PFI-2	SETD7	10nM-10µM	0.137255	0.0156378	FALSE
GSK-J4	JMJD3/UTX	10nM-10µM	0.117647	0.0173173	FALSE
TP-472	BRD9, BRD7		0.147813	0.0191371	FALSE
XMD8-92	MAPK7		0.235294	0.0228602	FALSE
UNC1999	EZH2	5nM-5µM	0.235294	0.0246952	FALSE
A-196	SUV420H1, SUV420H2	10nM-10µM	0.668175	0.024848	FALSE
VX-702	P38		0.141026	0.0259117	FALSE
A-485	EP300, CREBBP		0.300151	0.0266824	FALSE
BAY-386	F2R		0.518854	0.0287067	FALSE
GSK8814	ATAD2/2B		0.196078	0.0295688	FALSE
PFI-3	SMARCA2, PBRM1, SMARCA4	10nM-10µM	0.546003	0.0296631	FALSE
TP-064	CARM1		0.156863	0.0329139	FALSE
BAY-678	ELANE		0.156863	0.0329139	FALSE
GSK2606414	PERK		0.156863	0.0329139	FALSE
SCH772984	ERK		0.650075	0.0331319	FALSE
BAY-7598	MMP12		1.82956	0.035346	FALSE
Bisdionin C	CHIT1		0.494721	0.0366521	FALSE
TH001827	MTH1		0.294118	0.0412774	FALSE
Selumetinib	MEK1/2		0.176471	0.0429797	FALSE
L-moses	PCAF, GCN5		0.447964	0.0435025	FALSE
TH000588C	MTH1		0.3454	0.0503123	FALSE
6-Thioguanine	DNA		0.235294	0.0510359	FALSE
UNC0638	EHMT2/G9a, EHMT1/GLP	5nM-5µM	0.27451	0.0512821	FALSE
BAY-707	MTH1		0.221719	0.0519158	FALSE
LLY-507	SMYD2	10nM-10µM	0.335596	0.0528541	FALSE
BAZ2-ICR	BTK	5nM-5µM	0.294118	0.053287	FALSE
BAY-598	SMYD2	10nM-10µM	0.196078	0.0546569	FALSE
I-BRD9	BRD9	10nM-10µM	0.454751	0.057541	FALSE
GSK864	IDH1		0.30543	0.0658706	FALSE
SGC707	PRMT3	10nM-10µM	0.564857	0.0673425	FALSE
NVS-CECR2-1	CECR2	10nM-10µM	0.215686	0.0680016	FALSE
ERKi	MAPK3/1		0.352941	0.0692216	FALSE
FM-381	JAK3		0.463047	0.0746283	FALSE
BAY-299	TAF1, BRD1		0.372549	0.0785403	FALSE
BTZO-1	MIF		0.333333	0.0827546	FALSE
GSK484	PAD4	10nM-10µM	0.294118	0.0971742	FALSE
BI-9627	SLC9A1		0.38914	0.0981745	FALSE
Compound III	mPGES-1	10nM-10µM	0.352941	0.100854	FALSE
Defacitinib	FAK		0.411765	0.109129	FALSE
Afatinib	EGFR		0.424585	0.112185	FALSE
BI-665915	ALOX5AP		0.360483	0.118992	FALSE
MRK-560	Gamma secretase complex		0.372549	0.121224	FALSE
HZ91	DHODH		0.402715	0.128721	FALSE
TH257	LIMK1/2		0.45098	0.135901	FALSE
ABT-100	FNTB		0.598039	0.150795	FALSE
BI-9564	BRD9,BRD7		0.542986	0.151819	FALSE
TH003299	MTH1		0.53092	0.15216	FALSE
LLY-283	PRMT5		0.326546	0.159934	FALSE
GSK2334470	PDPK1		0.352941	0.160444	FALSE
GSK6853	BRPF1		0.333333	0.183503	FALSE
SGC-CBP30	CREBBP, EP300	3nM-3µM	0.490196	0.202169	FALSE
CGI 1746	BTK		0.800151	0.218717	FALSE
LP-99	BRD9, BRD7	10nM-10µM	1.83861	0.234129	FALSE
A-366	SUV420H1, SUV420H2		0.470588	0.254303	FALSE
Diclofenac	COX1/2		0.573152	0.257479	FALSE
skepinone-L	MAPK14		0.607089	0.265129	FALSE
GW805758	CDK12		0.569382	0.270193	FALSE
LDC000067	CDK9		0.633484	0.271923	FALSE
MS023	PRMT1, PRMT3, CARM1, PRMT6, PRMT8	10nM-10µM	0.639517	0.279313	FALSE
SR43	P38		0.578431	0.284822	FALSE
NVS-PAK1-1	PAK1		0.78356	0.323878	FALSE
SGX523	MET		0.825792	0.35694	FALSE
BI-1935	EPHX2		0.633484	0.376622	FALSE
MS049	CARM1, PRMT6	10nM-10µM	0.627451	0.40596	FALSE
D2202-1	DDR		0.660633	0.414937	FALSE
SGC-GAK-1	GAK		0.789593	0.539101	FALSE
MK-2206	AKT1/2/3		0.861237	0.544298	FALSE
HY-19764	RIPK		0.859729	0.554084	FALSE
T-26c	MMP13		0.745098	0.57711	FALSE
TH001760	NUDT15		1.20362	0.607148	FALSE
A-216546	EDNRA		0.808446	0.613094	FALSE
GSK2801	BAZ2A/2B	10nM-10µM	1.11765	0.634852	FALSE
GSK-LSD1	KDM1A/LSD1	1nM-1µM	0.90724	0.649393	FALSE
NS	PTGES		0.737557	0.676869	FALSE
LIMKi3	LIMK		0.884615	0.704989	FALSE
BI-99179	FAS		0.847662	0.772431	FALSE
I-CBP112	CBP/p300	5nM-5µM	1.06184	0.819523	FALSE
KH-CB19	CLK1,CLK4,DYRK1A		0.900452	0.87398	FALSE
PFE-PKIS43	DRAK1/2		1.08296	0.882002	FALSE
IRAK-1/4 inhibitor I	IRAK-1/4		0.932881	0.900047	FALSE
