# Supplementary material for: Wnt/β-catenin and NFκB signaling synergize to trigger growth factor-free regeneration of adult primary human hepatocytes
Source: Hepatology. 2023 Oct 23;79(6):1337–51. doi: 10.1097/HEP.0000000000000648 (PMC11095891; doi:10.1097/HEP.0000000000000648)
Supplement: Supplementary file 13 [file hep-79-1337-s013.xlsx]

## Sheet: Sheet1
Receptor	Activity NI-57	Activity PFI-2	Activity GSK591	Activity JQ1
5-HT1A (serotonin)	100	100	32.4376	114
5-HT1B (serotonin)	104	93	87.1688	104
5-HT1D (serotonin)		90	66.5456
5-HT1E (serotonin)			96.0465
5-HT2A (serotonin)	95	97	77.7515	76
5-HT2B (serotonin)	96	99	39.9736	101
5-HT2C (serotonin)		115	70.1039
5-HT3 (serotonin)	106	102	97.0351	106
5-HT4E		104
5-HT5A (serotonin)	91		69.8662	107
5-HT6 (serotonin)	96	108	86.0462	98
5-HT7 (serotonin)	96	59	23.6705	112
A1 (adenosine)	61	110		110
A2A (adenosine)	102	82		109
A2B (adenosine)		103
A3 (adenosine)	100	88		39
A4B2 (acetylcholine)		104
ABL kinase		115
ACE		104
ACE2		96
ACHE		100
Alpha1A adrenergic	101	103	87.741	105
Alpha1B adrenergic		71	62.8457
Alpha1D adrenergic			95.7149
Alpha2A adrenergic	111	85	20.8271	107
Alpha2B adrenergic		21	42.2443
Alpha2C adrenergic		90	16.0068
APJ (apelin)		105
AR (androgen)		99
AT1 (angiotensin II)	107	85		100
AT2 (angiotensin II)		88
ATPase (Na+/K+)		95
B2 (bradykinin)	99	100		103
BACE1		97
BB3 (bombesin)		39
Benzodiazepine (central)	113	89		120
Beta1 adrenergic	105	106	108.559	99
Beta2 adrenergic	106	104	96.8919	96
Beta3 adrenergic		163	107.559
BLT1 (leukotriene)		108
BZP Rat Brain Site			95.3899
Ca2+ channel		112
Ca2+ channel (dihydropyrimidine site)		110
Ca2+ channel (diltiazem site)		48
Ca2+ channel (verapamil site)	103	82		105
CaMK2a		94
Caspase-3		98
CB1 (cannabinoid)	87	75		100
CB2 (cannabinoid)		119
CCK1 (cholecystokinin)	98	92		91
CCK2 (cholecystokinin)		113
CCR1 (chemokine)	101			104
CCR2 (chemokine)		111
CDK2		101
Choline transporter		91
Cl- channel (GABA-gated)	92	72		97
COMT		109
COX1		96
COX2		108
CRF1 (Corticotropin-releasing hormone)		107
CXCR2 (chemokine)	107			105
CysLT1 (leukotriene)		101
D1 (dopamine)	113	100	75.4856	102
D2 (dopamine)	90	61	72.6868	102
D3 (dopamine)		57	40.4445
D4 (dopamine)			27.4777
D5 (dopamine)			91.4563
Dopamine transporter	96	98	53.7978	107
DOR (delta opioid)	97	53	85.0558	106
EP2 (prostaglandin)		101
EP4 (prostaglandin)	88			119
Eralpha (estrogen)		105
ERK2		95
ETA (endothelin)	100	90		84
ETB (endothelin)		88
FLT1 kinase		99
FP (prostaglandin)		97
FYN kinase		99
GABA transporter		124
GABAA	111	110	97.5866	112
GABAB		95
GAL2 (galanin)	111			105
GCGR (glucagon)		99
Glutamate (AMPA)		98
Glutamate (kainate)		103
Glutamate (NMDA)		108
Glycine		101
GR (growth hormone)		95
H1 (histamine)	104	90	89.6178	105
H2 (histamine)	124	100	76.2863	127
H3 (histamine)		101	85.5765
H4 (histamine)		102	104.793
HIV1 protease		104
Inducible NOS		107
IRK		100
K+ channel (KV)	104			104
K+ channel (SKCa)	108	95		97
KOR (kappa opioid)	80	45	47.5658	97
LXRb		95
Lyn A kinase		86
M1 (muscarinic)	121	84	99.5731	114
M2 (muscarinic)	118	97	79.8647	98
M3 (muscarinic)	104	63	82.4079	104
M4 (muscarinic)		81	61.8852
M5 (muscarinic)			102.044
MAO-A		94
MC1 (melanocortin)		84
MC3 (melanocortin)		93
MC4 (melanocortin)	99	85		100
MCH1 (melanin-concentrating hormone)		101
MLNR (motilin)		45
MMP1		99
MMP2		85
MMP9		109
MOR (mu opioid)	96	53	55.8458	104
MT1 (melatonin)	88	93		71
MT3 (melatonin)		124
Na+ channel (site 2)	94	57		82
Neutral endopeptidase		106
NK1 (neurokinin)		57
NK2 (neurokinin)	113	72		44
NK3 (neurokinin)	92			123
NOP (nociceptor opioid)	95	89		102
Norepinephrin transporter	61	90	17.8233	110
NT1 (neurotensin)	89			104
p38a kinase		106
PAF (platelet-activating factor)		94
PBR (TSPO)			56.8746
PCP		93
PDE2A1		102
PDE3B		105
PDE4D2		99
PDE5		99
PDE6		89
PGI2 (prostacyclin)		107
PPARg		93
Serotonin transporter	112	91	49.7107	119
Sigma 1 GP		51	34.496
Sigma 2 PC12			15.8307
SSTR (somatostatin)	112	95		122
TNFa		104
TR (thyroid hormone)		95
UT (urotensin)		62
V1a (vasopressin)	107	92		105
V2 (vasopressin)		89
VPAC1 (vasoactive intestinal peptide)	110	108		109
XO		96
Y1 (neuropeptide Y)	117	108		102
Y2 (neuropeptide Y)	112			90
ZAP70 kinase		113
