# Supplementary material for: Wnt/β-catenin and NFκB signaling synergize to trigger growth factor-free regeneration of adult primary human hepatocytes
Source: Hepatology. 2023 Oct 23;79(6):1337–51. doi: 10.1097/HEP.0000000000000648 (PMC11095891; doi:10.1097/HEP.0000000000000648)
Supplement: Supplementary file 14 [file hep-79-1337-s014.xlsx]

## Sheet: HEK293T
				time (h)
compound name	EubOPEN ID	concentration [µM]	Smiles	0	0	6	6	12	12	18	18	24	24
JQ1	EUB0000330a	10	O=C(C[C@@H]1N=C(C2=C(N3C1=NN=C3C)SC(C)=C2C)C4=CC=C(C=C4)Cl)OC(C)(C)C	0.807022	-0.840978	0.873871	4.0525	0.592607	1.55253	0.369692	0.90586	0.333449	0.548538
A-196	EUB0000193b	10	Clc1cc2c(NC3CCCC3)nnc(-c3ccncc3)c2cc1Cl	1.97331	0.830365	5.48451	2.36234	1.67015	3.00253	1.82765	5.55416	1.71693	1.82486
A-366	EUB0000212b	10	COc1cc2c(cc1OCCCN1CCCC1)N=C(N)C21CCC1	-0.399784	0.246863	196.611	8.46319	21.5587	4.47585	5.78411	8.67409	3.91395	2.03633
A-485	EUB0000328a	10	C[C@H](N(C(CN1C([C@]2(OC1=O)CCC3=CC(NC(NC)=O)=CC=C23)=O)=O)CC4=CC=C(F)C=C4)C(F)(F)F	0.70527	1.38644	-0.800231	0.151973	-0.693072	-0.12484	-0.268184	-0.170444	-0.211645	-0.0941653
ABT-100	EUB0000289c	10	CCCCN(CCCC)C(=O)CN1C[C@@H](c2cc(OC)c3c(c2)OCO3)[C@H](C(=O)O)[C@H]1CC(C)(C)CCC	13.2131	2.1821	-0.966226	-0.445839	-0.650188	-0.00264139	0.0675294	0.452841	0.421882	0.343848
Afatinib (dimaleate)	EUB0000596aBDA	10	CN(C/C=C/C(=O)NC1=C(C=C2N=CN=C(C2=C1)NC3=CC(=C(C=C3)F)Cl)O[C@@H]4COCC4)C.C(=C\C(=O)O)\C(=O)O.C(=C\C(=O)O)\C(=O)O	18.4794	4.28942	-0.999773	-0.992435	-0.952071	-0.894675	-0.651365	-0.844345	-0.520014	-0.545939
BAY-299	EUB0000191c	10	Cc1cc2c(cc1N1C(=O)c3cccc4c(CCCO)ccc(c34)C1=O)n(C)c(=O)n2C	1.42606	1.41822	19.9459	6.97694	11.2863	3.3877	2.93128	4.37067	1.80308	1.10712
BAY-386	EUB0000291b	10	O=C(N1CCS(=O)(=O)CC1)N1C[C@@](S)(c2ccc(OC(F)(F)F)cc2)C[C@@](S)(c2nc(C3CC3)no2)C1	0.907679	-0.063488	1.12155	1.06861	0.937265	1.03775	0.915468	0.947688	0.951656	0.924498
BAY-678	EUB0000735a	10	CC1=C(C(C)=O)[C@@H](c2ccc(C#N)nc2)NC(N1c1cccc(c1)C(F)(F)F)=O	0.193716	1.25449	6.01944	4.78757	2.63702	2.85878	1.82211	4.10875	1.55943	1.44598
BAY-7598	EUB0000728a	10	O=C(C1=C(N=N2)C=CC=C1)N2C[C@@H]([C@@H]3C(O)=O)CC[C@@H]3C(C(C=C4)=CC=C4OCCC5CCOCC5)=O	0.620819	1.6267	2.03973	1.32976	1.52897	1.94629	1.18788	3.34116	1.07654	1.48178
BAY-876	EUB0000307b	10	Cc1c(NC(=O)c2cc(C(N)=O)nc3cc(F)ccc23)c(C(F)(F)F)nn1Cc1ccc(C#N)cc1	2.04896	0.502022	-0.00213028	0.0496071	0.0129246	0.129127	0.146285	0.179342	0.180936	0.204073
BAZ2-ICR	EUB0000192d	10	Cn1cc(CCn2cnc(-c3cnn(C)c3)c2-c2ccc(C#N)cc2)cn1	1.00629	1.62103	8.75855	1.14789	3.51216	1.80608	1.65821	3.50244	1.33208	1.30305
BI 99179	EUB0000294b	10	CCC(=O)N[C@H]1CC[C@@H](C(=O)N(C)c2ccc(-c3nc4ccccc4o3)cc2)C1	3.27224	1.86941	-0.994797	-0.819533	-0.805317	-0.354621	-0.249531	-0.0487543	0.111016	0.32034
BI-1935	EUB0000542a	10	CCOCCN1C=C(C=CC1=O)C(Nc1ccc(cn1)n1c(cc(c2cccnc2)n1)C(F)(F)F)=O	1.74117	1.28455	-0.988898	-0.807748	-0.709435	-0.547706	-0.053718	-0.303474	0.195684	-0.0100489
BI-665915	EUB0000749a	10	C[C@@](C1CC1)(c1ccc(cc1)c1cnc(N)nc1)c1nc(c2cnn(CC(N(C)C)=O)c2)on1	0.440261	1.33882	-0.375508	2.71931	0.932454	1.25479	0.741351	1.89865	0.587151	1.01721
BI-9564	EUB0000004c	10	COc1cc(-c2cn(C)c(=O)c3cnccc23)c(OC)cc1CN(C)C	1.45222	1.56984	2.72452	1.07335	1.67097	1.95275	0.943162	2.97912	0.985243	1.22601
BI-9627	EUB0000295b	10	CC(=O)N1CCC(c2ccc(C(=O)NC(=N)N)cc2C(F)(F)F)CC1	-0.777761	-0.0281678	3.24593	1.57786	1.57251	1.29005	1.27761	1.26801	1.21511	1.16758
BTZO-1	EUB0000301b	10	O=c1nc(-c2ccccn2)sc2ccccc12	0.712707	1.28022	1.5908	2.91787	1.3231	1.7811	1.21785	3.1816	1.21728	1.3944
Defacitinib	EUB0000138b	10	O=C(NC)C1=CC=C(NC2=NC=C(C(F)(F)F)C(NCC3=NC=CN=C3N(C)S(C)(=O)=O)=N2)C=C1	1.04591	7.06036	-0.5236	-0.981418	-0.704116	-0.73191	-0.161297	-0.558104	-0.129759	-0.231051
DICLOFENAC	EUB0000761a	10	OC(=O)CC1=CC=CC=C1NC1=C(Cl)C=CC=C1Cl	0.339185	-0.930334	0.990138	0.590919	0.949392	0.733562	0.983975	0.952664	0.937086	0.856236
ERKi	EUB0000298b	10	C[C@@H](NC(=O)Nc1cc2[nH]ncc2c(CO)n1)c1ccccc1	-0.730919	0.92758	222.755	9.86582	23.3703	4.16821	4.68603	6.04884	2.89274	1.88289
FM-381	EUB0000006b	10	CN(C)C(=O)/C(C#N)=C/c1ccc(-c2nc3cnc4[nH]ccc4c3n2C2CCCCC2)o1	-0.806073	0.425311	271.895	10.236	8.2197	2.18396	2.67631	2.64275	2.12112	1.10672
GSK2334470	EUB0000153b	10	CNc1nc(-c2ccc3c(N)n[nH]c3c2)cc(N2C[C@@H](C(=O)NC3CCCCC3)CC[C@H]2C)n1	-0.703264	1.65503	8.48038	0.477752	3.36415	0.28642	2.0087	1.35973	1.82998	0.767426
GSK2801	EUB0000222b	10	CCCOc1ccn2c(C(C)=O)cc(-c3ccccc3S(C)(=O)=O)c2c1	2.03263	1.51198	-0.232898	0.765702	0.653049	0.537674	0.945429	1.716	0.780314	0.854028
GSK343	EUB0000215b	10	CCCc1cc(C)[nH]c(=O)c1CNC(=O)c1cc(-c2ccnc(N3CCN(C)CC3)c2)cc2c1cnn2C(C)C	2.07448	1.02103	-0.945555	-0.360915	-0.234489	-0.0361791	0.233033	0.511679	0.52047	0.656766
GSK4027	EUB0000256b	10	CN1C[C@H](Nc2cnn(C)c(=O)c2Br)C[C@H](c2ccccc2)C1	1.02831	0.950199	0.90442	-0.695413	-0.154479	-0.0406606	0.603657	0.245599	0.597198	0.393473
GSK591	EUB0000198b	10	O=C(NC[C@H](O)CN1CCc2ccccc2C1)c1ccnc(NC2CCC2)c1	1.02457	0.856744	18.9197	7.5121	7.8513	3.59511	4.55927	5.75215	2.88285	1.88178
GSK6853	EUB0000224d	10	COc1ccccc1C(=O)Nc1cc2c(cc1N1CCCC1)n(C)c(=O)n2C	0.876092	1.16402	0.256163	0.249087	1.33353	1.08341	1.46329	2.41668	1.10496	1.04182
GSK-J4	EUB0000217b	10	CCOC(=O)CCNc1cc(N2CCc3ccccc3CC2)nc(-c2ccccn2)n1	1.25537	1.22045	-0.985796	-0.517917	-0.850583	-0.622206	-0.367817	-0.611271	-0.188538	-0.295663
GSK-LSD1	EUB0000213bCl	10	Cl.Cl.c1ccc([C@@H]2C[C@H]2NC2CCNCC2)cc1	3.29633	1.26222	0.758028	6.43538	1.91989	2.82108	2.10026	5.5997	1.83602	1.60188
I-BRD9 (GSK602)	EUB0000247b	10	CCn1cc(-c2cccc(C(F)(F)F)c2)c2sc(C(N)=NC3CCS(=O)(=O)CC3)cc2c1=O	10.496	2.20954	-0.729156	-0.75618	0.484931	-0.149396	0.406697	0.1377	0.321298	0.00496411
I-CBP112	EUB0000195c	10	CCC(=O)N1CCOc2c(cc(-c3ccc(OC)c(OC)c3)cc2OC[C@H]2CCCN(C)C2)C1	2.48448	1.67655	-0.496016	0.745562	0.846558	0.605614	0.382099	1.01011	0.268887	0.366252
KH-CB19	EUB0000157b	10	CCOC(=O)c1c(/C(C#N)=C\N)c2ccc(Cl)c(Cl)c2n1C	-0.140572	-0.467773	0.994897	0.780581	0.933356	0.904841	0.954763	0.911891	0.970222	0.88173
LDC000067	EUB0000121b	10	COc1ccccc1-c1cc(Nc2cccc(CS(N)(=O)=O)c2)ncn1	-0.754222	0.858009	-0.997974	-0.9749	-0.961	-0.800801	-0.639407	-0.665477	-0.336166	-0.175006
LLY-283	EUB0000226b	10	Nc1ncnc2c1ccn2[C@@H]1O[C@H]([C@H](O)c2ccccc2)[C@@H](O)[C@H]1O	2.99848	1.31145	1.31571	1.2881	2.00073	1.56823	1.22136	2.79448	1.05814	1.29249
L-moses	EUB0000218c	10	Cc1nnc2c3ccccc3c(N[C@@H](C)[C@H](c3ccccc3)N(C)C)nn12	0.965188	1.28975	-0.905682	-0.161274	0.114877	0.364974	0.495527	0.80683	0.771434	0.538484
LP99	EUB0000227c	10	Cc1cc(=O)n(C)c2cc(N3C(=O)CC[C@H](NS(=O)(=O)CC(C)C)[C@H]3c3ccc(Cl)cc3)ccc12	1.23526	-0.861025	1.01395	0.137892	0.886112	0.495763	0.864267	0.659678	0.926838	0.660392
L-Skepinone	EUB0000717a	10	C1Cc2cc(ccc2C(c2cc(ccc12)OC[C@@H](CO)O)=O)Nc1ccc(cc1F)F	21.6762	3.17705	0.296535	0.339158	8.70848	2.3578	3.04893	4.36901	1.80514	1.33833
MK-2206 2HCl	EUB0000130bCl	10	Cl.Cl.NC1(c2ccc(-c3nc4ccn5c(=O)[nH]nc5c4cc3-c3ccccc3)cc2)CCC1	110.569	5.87612	-0.999976	-0.993295	-0.987803	-0.908099	-0.80372	-0.8764	-0.675069	-0.563901
MRK-560	EUB0000750a	10	O=S([C@]1(C2=C(C=CC(F)=C2)F)CC[C@H](NS(C(F)(F)F)(=O)=O)CC1)(C3=CC=C(Cl)C=C3)=O	0.59	1.12981	1.61135	3.94972	0.301132	0.949275	0.372712	2.26838	0.565256	0.983361
MRL-650	EUB0000296b	10	CC(=O)Nc1c(C(C)=O)c(=O)n(C)c2nc(-c3ccc(Cl)cc3Cl)c(-c3ccc(Cl)cc3)cc12	0.242447	-0.0478919	0.875113	1.00936	0.780862	0.70824	0.749531	0.671669	0.803907	0.688981
MRL-SYKi	EUB0000714a	10	OC([C@H](C(C)(C)C1)CC[C@]1(O)C2=NC=C(S2)C3=CC(NC4=CC=CC(C(F)(F)F)=N4)=C(C)C=C3)=O	86.5779	6.52899	-0.997391	-0.897257	-0.389513	-0.177769	0.605914	0.848373	0.991036	0.832412
MS023	EUB0000034d	10	CC(C)Oc1ccc(-c2c[nH]cc2CN(C)CCN)cc1	0.381807	1.53791	62.7329	3.29722	18.3806	4.34975	6.47833	7.05079	3.60925	1.76321
MS049 hydrochloride	EUB0000103c	10	CNCCN1CCC(OCc2ccccc2)CC1	1.03313	0.874824	31.8526	1.90722	5.7575	1.77842	1.93347	2.96717	1.50499	1.1167
NI-57	EUB0000205c	10	COc1cc(C#N)ccc1S(=O)(=O)Nc1ccc2c(c1)cc(C)c(=O)n2C	1.83299	1.11125	-0.657789	-0.142267	0.0773482	0.436039	0.864325	1.45661	0.874789	0.672368
NVS-CECR2-1	EUB0000201c	10	CCCS(=O)(=O)c1nc(NC2CC2)cc(-c2ccc3c(ccn3C3CC(C)(C)NC(C)(C)C3)c2)n1	5.04606	-0.354417	-0.994792	-0.863293	-0.502011	-0.0483843	-0.139277	0.159564	-0.125184	0.0162273
NVS-PAK1-1	EUB0000164c	10	CC(C)NC(=O)N1CC[C@H](NC2=Nc3cc(F)ccc3N(CC(F)F)c3ccc(Cl)cc32)C1	-0.0894355	0.524886	7.8282	0.717328	1.336	1.31426	1.33575	1.97346	1.00411	0.725883
OF-1	EUB0000323b	10	COC1=CC(N2C)=C(C=C1NS(=O)(C3=CC=C(C=C3C)Br)=O)N(C)C2=O	1.93562	0.734569	-0.820625	-0.479963	-0.145009	0.0456109	0.272967	0.520542	0.629815	0.35793
OICR-9429	EUB0000211b	10	CN1CCN(c2ccc(-c3cccc(CN4CCOCC4)c3)cc2NC(=O)c2c[nH]c(=O)cc2C(F)(F)F)CC1	6.16553	1.66569	-0.679486	-0.253817	0.918635	0.852438	1.46421	2.94603	1.61867	1.32391
PD0325901	EUB0000666a	10	FC1=C(F)C(NC2=CC=C(I)C=C2F)=C(C(NOC[C@H](O)CO)=O)C=C1	0.0248311	1.01292	50.6798	7.86061	10.2024	3.54188	3.73709	5.35548	2.48832	1.72563
PFI-2	EUB0000196bCl	10	Cl.O=C([C@@H](Cc1cccc(C(F)(F)F)c1)NS(=O)(=O)c1cc(F)c2c(c1)CCNC2)N1CCCC1	-0.914048	1.9012	32.9787	1.25504	6.89297	1.59332	3.05209	3.13011	2.18837	1.35035
PFI-3	EUB0000199c	10	O=C(/C=C/N1C[C@H]2C[C@@H]1CN2c1ccccn1)c1ccccc1O	0.835036	1.46143	9.4697	2.51533	15.2131	4.04946	4.40613	8.46786	3.42805	2.43136
PFI-4	EUB0000224e	10	COc1ccccc1C(O)=Nc1cc2c(cc1N1CCCC1)n(C)c(=O)n2C	0.0405849	1.07557	3.13083	3.5991	7.33689	2.30164	2.98533	4.18641	2.54361	1.57683
Selumetinib	EUB0000129b	10	CN(C=N1)C2=C1C(F)=C(NC3=CC=C(Br)C=C3Cl)C(C(NOCCO)=O)=C2	0.54713	1.26573	2.20046	2.56747	6.35556	1.82774	2.10951	2.76828	1.45054	1.1498
SGC0946	EUB0000216b	10	CC(C)N(CCCNC(=O)Nc1ccc(C(C)(C)C)cc1)C[C@H]1O[C@@H](n2cc(Br)c3c(N)ncnc32)[C@H](O)[C@@H]1O	2.61647	2.15909	-0.646223	-0.138358	2.57249	0.792296	2.20075	1.8424	1.78822	1.10578
SGC707	EUB0000197b	10	O=C(NCC(=O)N1CCCC1)Nc1ccc2cnccc2c1	-0.999755	0.971909	6174.56	0.194597	43.7812	0.609159	2.21467	1.43383	1.67532	0.843969
SGC-AAK1-1	EUB0000165b	10	CCN(CC)S(=O)(=O)Nc1cccc(-c2ccc3c(NC(=O)C4CC4)n[nH]c3c2)c1	-0.78665	3.37461	-0.722068	-0.98957	-0.523679	-0.884762	-0.183547	-0.799658	-0.137849	-0.459801
SGC-CBP30	EUB0000208c	10	COc1ccc(CCc2nc3cc(-c4c(C)noc4C)ccc3n2C[C@H](C)N2CCOCC2)cc1Cl	3.15188	1.22354	-0.537493	1.02469	1.01147	0.778752	0.898985	1.05914	0.842929	0.55357
SGC-GAK-1	EUB0000207b	10	COc1cc(Nc2ccnc3ccc(Br)cc23)cc(OC)c1OC	25.3861	2.58545	-0.999742	-0.930219	-0.890687	-0.643391	-0.430731	-0.531955	-0.251099	-0.173273
Staurosporine	EUB0001059a	10	CN[C@@H]1C[C@H]2O[C@@](C)([C@@H]1OC)n1c3ccccc3c3c4c(c5c6ccccc6n2c5c31)C(=O)NC4	0.0186211	-0.717181	2.00234	1.66274	-0.999998	0.273642	-0.123632	0.0233602	-0.210469	-0.0771319
T-26c	EUB0000729a	10	COc1cccc(CNC(C2NC(c3c(COCc4ccc(cc4)C(O)=O)csc3N=2)=O)=O)c1	0.94339	1.1191	3.1439	3.28161	2.75813	2.32685	1.43821	3.03101	1.33997	1.24
TH-257	EUB0000232b	10	CCCCN(Cc1ccccc1)C(=O)c1ccc(S(=O)(=O)Nc2ccccc2)cc1	-0.111766	0.894286	1.66416	0.861684	3.04128	1.96187	2.33329	3.50685	2.04008	1.18725
Tofacitinib	EUB0000286bCit	10	C[C@@H]1CCN(C(=O)CC#N)C[C@@H]1N(C)c1ncnc2[nH]ccc12.O=C(O)CC(O)(CC(=O)O)C(=O)O	1.74711	0.814999	0.0391478	3.28198	0.445509	1.8137	1.05121	3.36013	1.00867	1.35365
TP-472	EUB0000231c	10	CC(=O)c1cc(-c2cc(C(=O)NC3CC3)ccc2C)c2ncccn12	2.53006	1.59311	-0.938593	-0.407483	-0.746149	-0.420787	-0.345081	-0.36025	-0.170296	-0.0676627
UNC0642	EUB0000194b	10	COc1cc2c(NC3CCN(C(C)C)CC3)nc(N3CCC(F)(F)CC3)nc2cc1OCCCN1CCCC1	2.93727	1.10709	-0.994989	-0.765736	-0.415683	-0.0516898	0.124399	0.714782	0.36744	0.536431
UNC1215	EUB0000214b	10	O=C(c1ccc(C(=O)N2CCC(N3CCCC3)CC2)c(Nc2ccccc2)c1)N1CCC(N2CCCC2)CC1	3.8233	0.361723	2.12983	4.36438	4.37578	3.00295	2.13334	4.98475	1.85593	1.83516
UNC1999	EUB0000209b	10	CCCc1cc(C)[nH]c(=O)c1CNC(=O)c1cc(-c2ccc(N3CCN(C(C)C)CC3)nc2)cc2c1cnn2C(C)C	22.1227	2.98452	-0.999482	-0.923953	-0.930561	-0.67071	-0.556179	-0.539753	-0.342899	-0.161354
XMD8-92	EUB0000122b	10	OC1CCN(C2=CC(OCC)=C(NC3=NC=C(N(C)C(C(C=CC=C4)=C4N5C)=O)C5=N3)C=C2)CC1	-0.767099	1.74263	484.788	1.24631	15.6361	1.40705	3.07543	1.92001	1.41488	0.679118

## Sheet: U2OS
				time (h)
compound name	EubOPEN ID	concentration [µM]	Smiles	0	0	6	6	12	12	18	18	24	24
JQ1	EUB0000330a	10	O=C(C[C@@H]1N=C(C2=C(N3C1=NN=C3C)SC(C)=C2C)C4=CC=C(C=C4)Cl)OC(C)(C)C	-0.89898	-0.604605	15.0464	37.0201	0.289688	0.458951	0.315324	0.302599	0.185149	0.234474
A-196	EUB0000193b	10	Clc1cc2c(NC3CCCC3)nnc(-c3ccncc3)c2cc1Cl	1.16414	2.69325	0.732587	1.07743	1.15821	1.4833	0.955496	1.04545	0.990804	1.26794
A-366	EUB0000212b	10	COc1cc2c(cc1OCCCN1CCCC1)N=C(N)C21CCC1	0.447305	-0.39578	1.2678	1.6055	1.35153	1.6508	1.06	1.51154	1.18652	1.47972
A-485	EUB0000328a	10	C[C@H](N(C(CN1C([C@]2(OC1=O)CCC3=CC(NC(NC)=O)=CC=C23)=O)=O)CC4=CC=C(F)C=C4)C(F)(F)F	1.48995	-0.114694	0.360185	0.71756	1.09868	1.62536	1.01449	1.33581	1.01587	1.19088
ABT-100	EUB0000289c	10	CCCCN(CCCC)C(=O)CN1C[C@@H](c2cc(OC)c3c(c2)OCO3)[C@H](C(=O)O)[C@H]1CC(C)(C)CCC	-0.551527	2.46304	0.204706	0.602213	0.528176	1.07624	0.486754	0.644575	0.614077	0.674156
Afatinib (dimaleate)	EUB0000596aBDA	10	CN(C/C=C/C(=O)NC1=C(C=C2N=CN=C(C2=C1)NC3=CC(=C(C=C3)F)Cl)O[C@@H]4COCC4)C.C(=C\C(=O)O)\C(=O)O.C(=C\C(=O)O)\C(=O)O	0.177193	1.44569	-0.0482881	0.0519102	0.0128399	0.175067	-0.0342807	-0.0303606	0.00773589	-0.130526
BAY-299	EUB0000191c	10	Cc1cc2c(cc1N1C(=O)c3cccc4c(CCCO)ccc(c34)C1=O)n(C)c(=O)n2C	0.173281	-0.901907	0.347464	1.05217	0.598347	0.913828	0.593879	1.06893	0.560685	0.856067
BAY-386	EUB0000291b	10	O=C(N1CCS(=O)(=O)CC1)N1C[C@@](S)(c2ccc(OC(F)(F)F)cc2)C[C@@](S)(c2nc(C3CC3)no2)C1	7.17465	-0.903595	-0.0936063	1.64862	0.583933	1.64324	0.544243	1.52844	0.835457	1.41139
BAY-678	EUB0000735a	10	CC1=C(C(C)=O)[C@@H](c2ccc(C#N)nc2)NC(N1c1cccc(c1)C(F)(F)F)=O	0.727635	2.15405	0.577589	0.905693	0.863419	1.34881	0.807787	0.718399	0.968421	0.831584
BAY-7598	EUB0000728a	10	O=C(C1=C(N=N2)C=CC=C1)N2C[C@@H]([C@@H]3C(O)=O)CC[C@@H]3C(C(C=C4)=CC=C4OCCC5CCOCC5)=O	3.21879	0.00125449	1.25584	1.38979	1.11438	0.973313	0.948706	1.23925	1.01434	1.36164
BAY-876	EUB0000307b	10	Cc1c(NC(=O)c2cc(C(N)=O)nc3cc(F)ccc23)c(C(F)(F)F)nn1Cc1ccc(C#N)cc1	1.3509	0.40804	1.14387	0.746458	0.348538	0.413223	0.465601	0.550199	0.700517	0.840576
BAZ2-ICR	EUB0000192d	10	Cn1cc(CCn2cnc(-c3cnn(C)c3)c2-c2ccc(C#N)cc2)cn1	1.12264	-0.69925	1.35952	1.23845	1.00775	1.24311	1.07208	0.943709	1.03731	1.15418
BI 99179	EUB0000294b	10	CCC(=O)N[C@H]1CC[C@@H](C(=O)N(C)c2ccc(-c3nc4ccccc4o3)cc2)C1	0.0193615	2.1493	0.51184	1.07708	1.19842	1.14476	1.00515	0.723948	1.12748	0.83963
BI-1935	EUB0000542a	10	CCOCCN1C=C(C=CC1=O)C(Nc1ccc(cn1)n1c(cc(c2cccnc2)n1)C(F)(F)F)=O	0.72891	2.5545	0.465645	0.674595	0.536337	0.789386	0.890361	0.8406	0.953107	1.03571
BI-665915	EUB0000749a	10	C[C@@](C1CC1)(c1ccc(cc1)c1cnc(N)nc1)c1nc(c2cnn(CC(N(C)C)=O)c2)on1	-0.0167118	2.04777	0.876903	1.52294	1.03207	1.01426	0.82554	0.670847	1.06009	0.928099
BI-9564	EUB0000004c	10	COc1cc(-c2cn(C)c(=O)c3cnccc23)c(OC)cc1CN(C)C	0.578965	0.0568944	0.949658	1.87998	1.147	1.33325	0.998114	1.27855	1.15704	1.14921
BI-9627	EUB0000295b	10	CC(=O)N1CCC(c2ccc(C(=O)NC(=N)N)cc2C(F)(F)F)CC1	2.07909	-0.999645	1.99377	3.45583	1.07479	2.32233	1.02598	1.55137	1.16991	1.34945
BTZO-1	EUB0000301b	10	O=c1nc(-c2ccccn2)sc2ccccc12	-0.10931	2.51167	1.04299	1.39949	0.883712	1.65773	1.0087	0.711615	1.11045	0.95985
Defacitinib	EUB0000138b	10	O=C(NC)C1=CC=C(NC2=NC=C(C(F)(F)F)C(NCC3=NC=CN=C3N(C)S(C)(=O)=O)=N2)C=C1	3.4098	1.74192	1.12824	-0.251969	0.196886	-0.115406	0.170861	-0.197936	0.116654	-0.294516
DICLOFENAC	EUB0000761a	10	OC(=O)CC1=CC=CC=C1NC1=C(Cl)C=CC=C1Cl	8.77297	10.771	0.929293	2.03354	1.67167	0.88948	1.80958	1.03475	1.24388	1.04712
ERKi	EUB0000298b	10	C[C@@H](NC(=O)Nc1cc2[nH]ncc2c(CO)n1)c1ccccc1	-0.346455	-0.0552648	0.295199	-0.176234	0.534152	-0.076415	0.554187	0.756226	0.828131	0.717482
FM-381	EUB0000006b	10	CN(C)C(=O)/C(C#N)=C/c1ccc(-c2nc3cnc4[nH]ccc4c3n2C2CCCCC2)o1	-0.639933	0.0170642	0.320741	1.32627	0.855316	1.71832	0.679487	1.42902	0.762697	1.06714
GSK2334470	EUB0000153b	10	CNc1nc(-c2ccc3c(N)n[nH]c3c2)cc(N2C[C@@H](C(=O)NC3CCCCC3)CC[C@H]2C)n1	3.0834	2.05643	1.46185	1.4224	0.725527	1.11161	0.612496	0.875149	0.584694	0.820976
GSK2801	EUB0000222b	10	CCCOc1ccn2c(C(C)=O)cc(-c3ccccc3S(C)(=O)=O)c2c1	4.03962	-0.0701929	1.35992	2.19853	1.22822	1.46187	1.08165	1.59581	1.05903	1.17758
GSK343	EUB0000215b	10	CCCc1cc(C)[nH]c(=O)c1CNC(=O)c1cc(-c2ccnc(N3CCN(C)CC3)c2)cc2c1cnn2C(C)C	-0.567062	-0.000483592	0.69824	3.88386	1.10811	2.47464	0.983336	2.06953	0.994571	1.8497
GSK4027	EUB0000256b	10	CN1C[C@H](Nc2cnn(C)c(=O)c2Br)C[C@H](c2ccccc2)C1	3.5203	-0.0557653	0.949642	2.806	1.30126	1.33721	1.10887	1.03046	1.18357	1.12948
GSK591	EUB0000198b	10	O=C(NC[C@H](O)CN1CCc2ccccc2C1)c1ccnc(NC2CCC2)c1	1.94904	-0.0600265	0.534172	1.48872	0.864214	1.26979	0.870779	1.0817	0.786746	1.15048
GSK6853	EUB0000224d	10	COc1ccccc1C(=O)Nc1cc2c(cc1N1CCCC1)n(C)c(=O)n2C	-0.154676	-0.120223	1.13993	4.6926	1.21119	2.59129	1.08709	2.51282	1.13149	2.00628
GSK-J4	EUB0000217b	10	CCOC(=O)CCNc1cc(N2CCc3ccccc3CC2)nc(-c2ccccn2)n1	0.691141	1.41839	0.104556	0.00135992	0.237974	0.451887	0.464893	0.434262	0.514123	0.468455
GSK-LSD1	EUB0000213bCl	10	Cl.Cl.c1ccc([C@@H]2C[C@H]2NC2CCNCC2)cc1	0.220816	1.99413	2.01776	1.64901	1.59506	1.50249	1.34447	1.23864	1.28482	1.19709
I-BRD9 (GSK602)	EUB0000247b	10	CCn1cc(-c2cccc(C(F)(F)F)c2)c2sc(C(N)=NC3CCS(=O)(=O)CC3)cc2c1=O	2.37339	-0.21546	1.3603	1.13334	0.965664	2.27183	0.89072	1.86407	0.950382	1.65896
I-CBP112	EUB0000195c	10	CCC(=O)N1CCOc2c(cc(-c3ccc(OC)c(OC)c3)cc2OC[C@H]2CCCN(C)C2)C1	0.413187	-0.0973513	0.709641	3.01242	1.14127	2.04904	1.03854	1.6386	1.0575	1.35465
KH-CB19	EUB0000157b	10	CCOC(=O)c1c(/C(C#N)=C\N)c2ccc(Cl)c(Cl)c2n1C	-0.585589	6.37569	2.63979	0.996199	1.36744	0.787694	1.31154	0.968805	1.19715	1.0776
LDC000067	EUB0000121b	10	COc1ccccc1-c1cc(Nc2cccc(CS(N)(=O)=O)c2)ncn1	0.3932	0.717013	0.639158	0.02605	0.487228	0.345169	0.359622	0.117909	0.282105	0.0702901
LLY-283	EUB0000226b	10	Nc1ncnc2c1ccn2[C@@H]1O[C@H]([C@H](O)c2ccccc2)[C@@H](O)[C@H]1O	-0.0754098	0.0723116	0.35543	0.66142	0.771217	1.29788	0.656884	1.4064	0.755847	1.19731
L-moses	EUB0000218c	10	Cc1nnc2c3ccccc3c(N[C@@H](C)[C@H](c3ccccc3)N(C)C)nn12	-0.140967	-0.893339	0.941681	1.49072	1.12935	1.13523	1.04693	1.3111	1.03922	1.23903
LP99	EUB0000227c	10	Cc1cc(=O)n(C)c2cc(N3C(=O)CC[C@H](NS(=O)(=O)CC(C)C)[C@H]3c3ccc(Cl)cc3)ccc12	21.8349	20921	0.194017	3.20445	0.741114	1.5073	1.12712	1.29916	1.05367	1.07251
L-Skepinone	EUB0000717a	10	C1Cc2cc(ccc2C(c2cc(ccc12)OC[C@@H](CO)O)=O)Nc1ccc(cc1F)F	0.704004	-0.0236297	0.578406	0.497055	0.867347	0.85322	0.847241	1.18927	0.938401	0.841893
MK-2206 2HCl	EUB0000130bCl	10	Cl.Cl.NC1(c2ccc(-c3nc4ccn5c(=O)[nH]nc5c4cc3-c3ccccc3)cc2)CCC1	-0.862875	2.86488	1.19515	6.9571	1.26578	3.21995	1.07779	1.99483	1.05586	1.67256
MRK-560	EUB0000750a	10	O=S([C@]1(C2=C(C=CC(F)=C2)F)CC[C@H](NS(C(F)(F)F)(=O)=O)CC1)(C3=CC=C(Cl)C=C3)=O	1.53961	2.16906	1.33176	0.9995	1.20437	1.05291	0.964001	0.719558	1.17166	0.904434
MRL-650	EUB0000296b	10	CC(=O)Nc1c(C(C)=O)c(=O)n(C)c2nc(-c3ccc(Cl)cc3Cl)c(-c3ccc(Cl)cc3)cc12	2.85911	0.455074	2.24139	1.00283	0.55131	0.980382	0.596481	1.10163	0.846031	1.07514
MRL-SYKi	EUB0000714a	10	OC([C@H](C(C)(C)C1)CC[C@]1(O)C2=NC=C(S2)C3=CC(NC4=CC=CC(C(F)(F)F)=N4)=C(C)C=C3)=O	-0.0527919	-0.112899	0.981242	0.357185	0.937818	0.494493	0.822084	1.21533	0.95424	0.938973
MS023	EUB0000034d	10	CC(C)Oc1ccc(-c2c[nH]cc2CN(C)CCN)cc1	0.0209613	-0.0750096	0.876194	2.32231	1.01102	2.5905	0.901653	1.9053	0.907734	1.63646
MS049 hydrochloride	EUB0000103c	10	CNCCN1CCC(OCc2ccccc2)CC1	4.63967	0.0153354	1.41673	2.07793	1.37317	1.22198	1.07316	1.3199	1.07522	1.30418
NI-57	EUB0000205c	10	COc1cc(C#N)ccc1S(=O)(=O)Nc1ccc2c(c1)cc(C)c(=O)n2C	0.141346	-0.0661412	0.557898	1.18239	0.870298	1.12172	0.932628	1.22208	0.945708	1.22357
NVS-CECR2-1	EUB0000201c	10	CCCS(=O)(=O)c1nc(NC2CC2)cc(-c2ccc3c(ccn3C3CC(C)(C)NC(C)(C)C3)c2)n1	8.65408	0.344066	-0.279467	-0.799703	0.0415944	-0.530035	0.106344	-0.331981	0.128092	-0.295954
NVS-PAK1-1	EUB0000164c	10	CC(C)NC(=O)N1CC[C@H](NC2=Nc3cc(F)ccc3N(CC(F)F)c3ccc(Cl)cc32)C1	-0.473093	0.0308001	0.298063	1.22943	0.680815	1.67048	0.659469	1.21945	0.767422	0.95683
OF-1	EUB0000323b	10	COC1=CC(N2C)=C(C=C1NS(=O)(C3=CC=C(C=C3C)Br)=O)N(C)C2=O	0.48786	0.0199187	1.13267	1.68038	1.06874	2.13427	1.19798	1.45589	1.20015	1.37078
OICR-9429	EUB0000211b	10	CN1CCN(c2ccc(-c3cccc(CN4CCOCC4)c3)cc2NC(=O)c2c[nH]c(=O)cc2C(F)(F)F)CC1	0.0461836	-0.204271	1.16339	0.233654	0.905167	0.834274	0.807925	1.12149	1.03718	0.831634
PD0325901	EUB0000666a	10	FC1=C(F)C(NC2=CC=C(I)C=C2F)=C(C(NOC[C@H](O)CO)=O)C=C1	2.0023	-0.162711	0.612711	-0.112348	0.597384	0.215526	0.799129	0.188511	0.778647	0.315028
PFI-2	EUB0000196bCl	10	Cl.O=C([C@@H](Cc1cccc(C(F)(F)F)c1)NS(=O)(=O)c1cc(F)c2c(c1)CCNC2)N1CCCC1	-0.0636544	2.34873	0.83311	1.64003	1.21672	1.34239	0.968866	1.42329	1.15011	1.56979
PFI-3	EUB0000199c	10	O=C(/C=C/N1C[C@H]2C[C@@H]1CN2c1ccccn1)c1ccccc1O	0.858514	-0.880358	0.90722	0.142457	1.11263	0.397939	0.96048	0.736786	0.90562	0.842577
PFI-4	EUB0000224e	10	COc1ccccc1C(O)=Nc1cc2c(cc1N1CCCC1)n(C)c(=O)n2C	-0.344609	-0.036277	0.837814	2.78612	0.85567	1.58746	0.704435	1.36777	0.924381	1.25755
Selumetinib	EUB0000129b	10	CN(C=N1)C2=C1C(F)=C(NC3=CC=C(Br)C=C3Cl)C(C(NOCCO)=O)=C2	1.01418	2.11143	0.740493	-0.170191	0.864533	0.381823	0.764251	0.416975	0.82966	0.567028
SGC0946	EUB0000216b	10	CC(C)N(CCCNC(=O)Nc1ccc(C(C)(C)C)cc1)C[C@H]1O[C@@H](n2cc(Br)c3c(N)ncnc32)[C@H](O)[C@@H]1O	0.919573	-0.0870625	1.54096	2.16086	1.23073	1.85566	1.28589	1.65666	1.21589	1.5508
SGC707	EUB0000197b	10	O=C(NCC(=O)N1CCCC1)Nc1ccc2cnccc2c1	0.300251	2.59875	1.03463	0.808078	1.03506	0.906213	1.00896	1.13103	1.1152	1.15055
SGC-AAK1-1	EUB0000165b	10	CCN(CC)S(=O)(=O)Nc1cccc(-c2ccc3c(NC(=O)C4CC4)n[nH]c3c2)c1	0.0205195	0.00658365	-0.233671	0.0220358	-0.264187	0.159696	0.00286165	0.369976	0.161794	0.480124
SGC-CBP30	EUB0000208c	10	COc1ccc(CCc2nc3cc(-c4c(C)noc4C)ccc3n2C[C@H](C)N2CCOCC2)cc1Cl	1.88844	0.227298	0.605497	3.20719	1.24407	2.50394	1.12909	2.39363	1.1629	1.86244
SGC-GAK-1	EUB0000207b	10	COc1cc(Nc2ccnc3ccc(Br)cc23)cc(OC)c1OC	-0.371455	-0.0414751	-0.271233	-0.762025	-0.236754	-0.553891	-0.151137	-0.284618	-0.221939	-0.29431
Staurosporine	EUB0001059a	10	CN[C@@H]1C[C@H]2O[C@@](C)([C@@H]1OC)n1c3ccccc3c3c4c(c5c6ccccc6n2c5c31)C(=O)NC4	-0.995782	-0.999838	38051.8	7.14696	3.13271	1.30319	0.897355	0.464902	0.415238	0.283893
T-26c	EUB0000729a	10	COc1cccc(CNC(C2NC(c3c(COCc4ccc(cc4)C(O)=O)csc3N=2)=O)=O)c1	-0.0840963	-0.0750647	1.0116	0.792304	1.25495	0.991855	1.01468	1.21004	1.11725	1.14137
TH-257	EUB0000232b	10	CCCCN(Cc1ccccc1)C(=O)c1ccc(S(=O)(=O)Nc2ccccc2)cc1	2.1547	2.01485	1.2861	2.25552	1.20972	1.78361	1.01579	0.927735	1.0121	0.885352
Tofacitinib	EUB0000286bCit	10	C[C@@H]1CCN(C(=O)CC#N)C[C@@H]1N(C)c1ncnc2[nH]ccc12.O=C(O)CC(O)(CC(=O)O)C(=O)O	0.248259	-0.0975016	0.906236	0.890483	0.993378	0.757431	0.858776	0.914943	0.962439	0.925756
TP-472	EUB0000231c	10	CC(=O)c1cc(-c2cc(C(=O)NC3CC3)ccc2C)c2ncccn12	-0.457785	-0.17657	-0.0439962	-0.697547	-0.275278	-0.33863	-0.0208139	-0.0825751	0.0752247	0.0725743
UNC0642	EUB0000194b	10	COc1cc2c(NC3CCN(C(C)C)CC3)nc(N3CCC(F)(F)CC3)nc2cc1OCCCN1CCCC1	1.53551	0.149887	1.80126	3.30062	1.52596	3.59935	1.05411	1.754	1.13121	1.75902
UNC1215	EUB0000214b	10	O=C(c1ccc(C(=O)N2CCC(N3CCCC3)CC2)c(Nc2ccccc2)c1)N1CCC(N2CCCC2)CC1	13.5334	2.53088	2.7388	1.96729	1.85781	1.08612	1.46126	1.15435	1.26217	1.08525
UNC1999	EUB0000209b	10	CCCc1cc(C)[nH]c(=O)c1CNC(=O)c1cc(-c2ccc(N3CCN(C(C)C)CC3)nc2)cc2c1cnn2C(C)C	3.29534	-0.0393737	1.15646	4.7995	1.23765	3.25588	0.881744	2.12201	0.909492	1.92687
XMD8-92	EUB0000122b	10	OC1CCN(C2=CC(OCC)=C(NC3=NC=C(N(C)C(C(C=CC=C4)=C4N5C)=O)C5=N3)C=C2)CC1	0.955837	1.83372	0.710218	0.841542	1.29444	2.39494	1.09248	1.51902	1.15317	1.35278

## Sheet: MRC-9
				time (h)
compound name	EubOPEN ID	concentration [µM]	Smiles	0	0	6	6	12	12	18	18	24	24
JQ1	EUB0000330a	10	O=C(C[C@@H]1N=C(C2=C(N3C1=NN=C3C)SC(C)=C2C)C4=CC=C(C=C4)Cl)OC(C)(C)C	0.074516	0.183482	0.932843	0.161186	0.505832	0.4608	0.508443	0.479569	0.499753	0.341365
A-196	EUB0000193b	10	Clc1cc2c(NC3CCCC3)nnc(-c3ccncc3)c2cc1Cl	0.46038	0.0336919	0.788835	2.46289	1.09102	1.05926	1.3045	1.18588	1.05648	1.20523
A-366	EUB0000212b	10	COc1cc2c(cc1OCCCN1CCCC1)N=C(N)C21CCC1	0.675831	0.825442	7.28695	2.19651	2.19223	0.90934	1.51259	1.09625	1.52697	1.25859
A-485	EUB0000328a	10	C[C@H](N(C(CN1C([C@]2(OC1=O)CCC3=CC(NC(NC)=O)=CC=C23)=O)=O)CC4=CC=C(F)C=C4)C(F)(F)F	0.98419	0.566783	-0.0494606	0.0795154	0.562871	1.16301	0.882234	0.886048	1.17128	0.690398
ABT-100	EUB0000289c	10	CCCCN(CCCC)C(=O)CN1C[C@@H](c2cc(OC)c3c(c2)OCO3)[C@H](C(=O)O)[C@H]1CC(C)(C)CCC	3.30956	2.78866	0.251057	0.48641	0.696479	0.859467	0.626407	0.735983	0.497943	0.542999
Afatinib (dimaleate)	EUB0000596aBDA	10	CN(C/C=C/C(=O)NC1=C(C=C2N=CN=C(C2=C1)NC3=CC(=C(C=C3)F)Cl)O[C@@H]4COCC4)C.C(=C\C(=O)O)\C(=O)O.C(=C\C(=O)O)\C(=O)O	0.741124	1.09591	0.0124301	0.0992084	-0.263007	-0.337306	-0.306014	-0.276567	-0.300135	-0.289751
BAY-299	EUB0000191c	10	Cc1cc2c(cc1N1C(=O)c3cccc4c(CCCO)ccc(c34)C1=O)n(C)c(=O)n2C	4.64647	-0.127525	0.120699	1.6487	0.629357	1.58063	0.67513	1.35854	0.717232	1.24286
BAY-386	EUB0000291b	10	O=C(N1CCS(=O)(=O)CC1)N1C[C@@](S)(c2ccc(OC(F)(F)F)cc2)C[C@@](S)(c2nc(C3CC3)no2)C1	-0.792979	5.01139	6.88474	-0.0211693	2.83152	-0.0565549	2.55313	0.130153	1.8459	0.221312
BAY-678	EUB0000735a	10	CC1=C(C(C)=O)[C@@H](c2ccc(C#N)nc2)NC(N1c1cccc(c1)C(F)(F)F)=O	1.99492	0.742583	1.42443	0.236886	0.776825	0.306641	0.783125	0.674708	0.552766	0.961904
BAY-7598	EUB0000728a	10	O=C(C1=C(N=N2)C=CC=C1)N2C[C@@H]([C@@H]3C(O)=O)CC[C@@H]3C(C(C=C4)=CC=C4OCCC5CCOCC5)=O	-0.277378	0.00537183	1.39426	2.16746	1.17095	1.60973	1.62163	1.14935	1.33645	1.14124
BAY-876	EUB0000307b	10	Cc1c(NC(=O)c2cc(C(N)=O)nc3cc(F)ccc23)c(C(F)(F)F)nn1Cc1ccc(C#N)cc1	-0.15378	10.0291	0.58955	-0.659047	0.368842	-0.267623	0.468277	0.152156	0.655903	0.0408773
BAZ2-ICR	EUB0000192d	10	Cn1cc(CCn2cnc(-c3cnn(C)c3)c2-c2ccc(C#N)cc2)cn1	3.9136	-0.0849211	0.480854	1.60008	1.17585	1.21493	1.25134	0.903996	1.25786	0.95594
BI 99179	EUB0000294b	10	CCC(=O)N[C@H]1CC[C@@H](C(=O)N(C)c2ccc(-c3nc4ccccc4o3)cc2)C1	-0.0926288	1.04139	1.72873	2.26432	1.25723	1.20291	0.76698	0.947476	0.75391	1.29095
BI-1935	EUB0000542a	10	CCOCCN1C=C(C=CC1=O)C(Nc1ccc(cn1)n1c(cc(c2cccnc2)n1)C(F)(F)F)=O	2.27991	0.196146	1.45204	1.01864	0.894178	1.30949	0.899247	0.749125	0.941688	1.2488
BI-665915	EUB0000749a	10	C[C@@](C1CC1)(c1ccc(cc1)c1cnc(N)nc1)c1nc(c2cnn(CC(N(C)C)=O)c2)on1	1.20308	1.25449	1.092	2.83098	1.3227	1.29265	0.970253	1.09548	0.908058	1.07475
BI-9564	EUB0000004c	10	COc1cc(-c2cn(C)c(=O)c3cnccc23)c(OC)cc1CN(C)C	0.364634	0.857001	0.771704	1.05083	0.68722	0.58102	0.56475	0.403597	0.876437	0.450619
BI-9627	EUB0000295b	10	CC(=O)N1CCC(c2ccc(C(=O)NC(=N)N)cc2C(F)(F)F)CC1	0.210189	1.2879	1.13325	-0.649748	0.835245	0.0826828	1.19896	0.587979	0.884359	0.712416
BTZO-1	EUB0000301b	10	O=c1nc(-c2ccccn2)sc2ccccc12	1.09654	0.472363	0.660162	1.63259	0.764161	1.92882	0.815543	1.03136	0.705092	1.05134
Defacitinib	EUB0000138b	10	O=C(NC)C1=CC=C(NC2=NC=C(C(F)(F)F)C(NCC3=NC=CN=C3N(C)S(C)(=O)=O)=N2)C=C1	-0.141339	1.04254	3.59261	1.98981	0.629946	1.52631	0.363065	0.720181	0.263765	0.677613
Diclofenac	EUB0000761a	10	OC(=O)CC1=CC=CC=C1NC1=C(Cl)C=CC=C1Cl	0.63544	-0.476293	-0.212504	0.384991	0.164244	0.929091	0.318753	0.493182	0.382714	1.17089
ERKi	EUB0000298b	10	C[C@@H](NC(=O)Nc1cc2[nH]ncc2c(CO)n1)c1ccccc1	-0.236655	0.493545	2.40521	2.36205	1.11349	1.95303	1.20268	1.50271	0.842617	1.26889
FM-381	EUB0000006b	10	CN(C)C(=O)/C(C#N)=C/c1ccc(-c2nc3cnc4[nH]ccc4c3n2C2CCCCC2)o1	28.8982	0.57513	1.53764	8.20484	0.900017	2.07284	0.738327	1.26471	0.701835	2.10691
GSK2334470	EUB0000153b	10	CNc1nc(-c2ccc3c(N)n[nH]c3c2)cc(N2C[C@@H](C(=O)NC3CCCCC3)CC[C@H]2C)n1	-0.0722773	0.475711	1.76305	1.0576	0.881975	0.680158	0.638773	0.334976	0.595776	0.291764
GSK2801	EUB0000222b	10	CCCOc1ccn2c(C(C)=O)cc(-c3ccccc3S(C)(=O)=O)c2c1	0.795765	0.496066	0.575322	0.554733	0.988991	0.771802	1.15206	1.03782	1.046	0.624418
GSK343	EUB0000215b	10	CCCc1cc(C)[nH]c(=O)c1CNC(=O)c1cc(-c2ccnc(N3CCN(C)CC3)c2)cc2c1cnn2C(C)C	0.0357884	0.127235	2.01482	0.990472	1.74638	1.01232	1.20933	0.837415	1.03901	0.747422
GSK4027	EUB0000256b	10	CN1C[C@H](Nc2cnn(C)c(=O)c2Br)C[C@H](c2ccccc2)C1	0.200779	0.689109	0.686979	0.00120101	1.01525	0.616742	1.39198	0.98487	1.41673	0.69306
GSK591	EUB0000198b	10	O=C(NC[C@H](O)CN1CCc2ccccc2C1)c1ccnc(NC2CCC2)c1	2.50566	-0.0631642	-0.245851	3.92375	0.481134	1.48364	0.725547	1.57553	1.12562	1.44993
GSK6853	EUB0000224d	10	COc1ccccc1C(=O)Nc1cc2c(cc1N1CCCC1)n(C)c(=O)n2C	0.910593	0.72587	2.59448	0.49693	2.12547	2.01396	1.78313	1.69715	1.39151	1.55857
GSK-J4	EUB0000217b	10	CCOC(=O)CCNc1cc(N2CCc3ccccc3CC2)nc(-c2ccccn2)n1	5.08849	0.532431	1.96736	1.07532	1.70831	1.86154	1.37196	1.22401	1.55883	1.18522
GSK-LSD1	EUB0000213bCl	10	Cl.Cl.c1ccc([C@@H]2C[C@H]2NC2CCNCC2)cc1	-0.446324	0.174292	3.89995	2.97356	2.90646	1.9371	2.17609	1.21362	1.81148	1.42132
I-BRD9 (GSK602)	EUB0000247b	10	CCn1cc(-c2cccc(C(F)(F)F)c2)c2sc(C(N)=NC3CCS(=O)(=O)CC3)cc2c1=O	32.3062	2.70019	-0.229854	-0.172352	0.5778	0.53201	0.588531	0.913968	0.656652	1.20793
I-CBP112	EUB0000195c	10	CCC(=O)N1CCOc2c(cc(-c3ccc(OC)c(OC)c3)cc2OC[C@H]2CCCN(C)C2)C1	0.659062	0.522619	0.90955	0.0270205	1.99969	0.309908	1.52725	0.940068	1.26305	0.845766
KH-CB19	EUB0000157b	10	CCOC(=O)c1c(/C(C#N)=C\N)c2ccc(Cl)c(Cl)c2n1C	2.7673	-0.84556	0.304981	1.14907	0.392525	0.875589	0.373622	1.08282	0.307326	2.23451
LDC000067	EUB0000121b	10	COc1ccccc1-c1cc(Nc2cccc(CS(N)(=O)=O)c2)ncn1	-0.140056	0.815234	0.395079	1.40979	0.366148	0.558732	0.0393479	0.699426	0.117933	0.528083
LLY-283	EUB0000226b	10	Nc1ncnc2c1ccn2[C@@H]1O[C@H]([C@H](O)c2ccccc2)[C@@H](O)[C@H]1O	3.29279	0.411166	4.46266	1.26243	2.41229	0.789519	1.42832	1.05013	1.31177	0.853023
L-moses	EUB0000218c	10	Cc1nnc2c3ccccc3c(N[C@@H](C)[C@H](c3ccccc3)N(C)C)nn12	0.968523	0.721538	1.4651	0.834588	1.93849	1.1302	1.44782	0.851692	1.31415	0.723445
LP99	EUB0000227c	10	Cc1cc(=O)n(C)c2cc(N3C(=O)CC[C@H](NS(=O)(=O)CC(C)C)[C@H]3c3ccc(Cl)cc3)ccc12	0.621355	-0.381785	-0.642903	-0.289332	-0.124961	-0.0579149	-0.111579	0.422073	-0.0532748	3.07873
L-Skepinone	EUB0000717a	10	C1Cc2cc(ccc2C(c2cc(ccc12)OC[C@@H](CO)O)=O)Nc1ccc(cc1F)F	79.4061	2.28618	-0.574626	-0.156074	0.0440117	0.154176	0.525878	0.32648	0.563931	0.470698
MK-2206 2HCl	EUB0000130bCl	10	Cl.Cl.NC1(c2ccc(-c3nc4ccn5c(=O)[nH]nc5c4cc3-c3ccccc3)cc2)CCC1	908.136	7.68095	0.197517	-0.303529	0.118094	-0.404525	0.280899	-0.191533	0.465292	-0.172067
MRK-560	EUB0000750a	10	O=S([C@]1(C2=C(C=CC(F)=C2)F)CC[C@H](NS(C(F)(F)F)(=O)=O)CC1)(C3=CC=C(Cl)C=C3)=O	-0.0931543	0.159335	2.16501	1.00469	1.3591	0.866633	1.17263	1.0137	1.11761	0.994764
MRL-650	EUB0000296b	10	CC(=O)Nc1c(C(C)=O)c(=O)n(C)c2nc(-c3ccc(Cl)cc3Cl)c(-c3ccc(Cl)cc3)cc12	-0.1003	6.07823	1.43953	-0.792074	0.4553	-0.109399	0.697453	-0.0134831	0.88144	0.220378
MRL-SYKi	EUB0000714a	10	OC([C@H](C(C)(C)C1)CC[C@]1(O)C2=NC=C(S2)C3=CC(NC4=CC=CC(C(F)(F)F)=N4)=C(C)C=C3)=O	2.89299	1.9663	-0.0978755	-0.472906	0.618632	-0.0981326	0.652616	0.143809	1.0312	0.284772
MS023	EUB0000034d	10	CC(C)Oc1ccc(-c2c[nH]cc2CN(C)CCN)cc1	0.913976	0.545487	6.51699	0.450905	2.14381	0.56682	1.71369	0.779119	1.79079	0.662817
MS049 hydrochloride	EUB0000103c	10	CNCCN1CCC(OCc2ccccc2)CC1	4.00366	0.159684	0.747617	1.71603	0.940528	1.60558	0.83537	0.761116	1.21602	1.02184
NI-57	EUB0000205c	10	COc1cc(C#N)ccc1S(=O)(=O)Nc1ccc2c(c1)cc(C)c(=O)n2C	2.87346	0.370162	1.73806	0.255939	0.789282	0.872436	0.965331	0.818483	1.04115	0.785467
NVS-CECR2-1	EUB0000201c	10	CCCS(=O)(=O)c1nc(NC2CC2)cc(-c2ccc3c(ccn3C3CC(C)(C)NC(C)(C)C3)c2)n1	-0.959926	-0.689421	0.662694	7.87524	0.256155	3.1155	0.0893164	1.31689	0.0844439	0.986645
NVS-PAK1-1	EUB0000164c	10	CC(C)NC(=O)N1CC[C@H](NC2=Nc3cc(F)ccc3N(CC(F)F)c3ccc(Cl)cc32)C1	21.3699	4.09022	-0.91822	-0.880986	-0.431581	-0.592369	-0.129171	-0.1945	0.209804	0.0312085
OF-1	EUB0000323b	10	COC1=CC(N2C)=C(C=C1NS(=O)(C3=CC=C(C=C3C)Br)=O)N(C)C2=O	-0.442679	0.274293	3.37914	0.534172	1.6001	0.605024	1.76999	1.06186	1.95567	0.945241
OICR-9429	EUB0000211b	10	CN1CCN(c2ccc(-c3cccc(CN4CCOCC4)c3)cc2NC(=O)c2c[nH]c(=O)cc2C(F)(F)F)CC1	4.52398	1.23555	2.37956	0.762075	1.6134	0.611073	1.36016	1.32577	1.38726	1.11564
PD0325901	EUB0000666a	10	FC1=C(F)C(NC2=CC=C(I)C=C2F)=C(C(NOC[C@H](O)CO)=O)C=C1	4.20485	0.401528	1.01263	0.663126	1.74931	1.75526	1.55906	2.91938	1.22529	2.15104
PFI-2	EUB0000196bCl	10	Cl.O=C([C@@H](Cc1cccc(C(F)(F)F)c1)NS(=O)(=O)c1cc(F)c2c(c1)CCNC2)N1CCCC1	2.67742	1.01994	2.34267	3.88223	1.69166	2.02701	2.14767	1.94275	1.70561	1.697
PFI-3	EUB0000199c	10	O=C(/C=C/N1C[C@H]2C[C@@H]1CN2c1ccccn1)c1ccccc1O	2.1395	-0.020185	1.36397	1.54062	1.47693	1.32837	1.62565	1.01754	1.61099	1.21823
PFI-4	EUB0000224e	10	COc1ccccc1C(O)=Nc1cc2c(cc1N1CCCC1)n(C)c(=O)n2C	14.8364	0.215464	1.38288	0.148358	1.53128	0.73646	1.18039	1.03524	1.18288	1.29492
Selumetinib	EUB0000129b	10	CN(C=N1)C2=C1C(F)=C(NC3=CC=C(Br)C=C3Cl)C(C(NOCCO)=O)=C2	-0.190731	0.709718	4.98255	3.3377	2.89049	3.00273	2.08804	2.59125	1.33	2.22745
SGC0946	EUB0000216b	10	CC(C)N(CCCNC(=O)Nc1ccc(C(C)(C)C)cc1)C[C@H]1O[C@@H](n2cc(Br)c3c(N)ncnc32)[C@H](O)[C@@H]1O	4.2547	0.318317	2.14074	2.20108	1.45072	1.61855	1.24768	1.16675	1.1702	1.16523
SGC707	EUB0000197b	10	O=C(NCC(=O)N1CCCC1)Nc1ccc2cnccc2c1	12.3646	-0.136691	0.0853133	3.43515	0.33754	1.50221	0.76184	1.88462	0.953537	1.37049
SGC-AAK1-1	EUB0000165b	10	CCN(CC)S(=O)(=O)Nc1cccc(-c2ccc3c(NC(=O)C4CC4)n[nH]c3c2)c1	7.2325	5.05872	-0.897782	-0.967994	-0.700693	-0.752684	-0.307348	-0.402593	-0.0287001	-0.291408
SGC-CBP30	EUB0000208c	10	COc1ccc(CCc2nc3cc(-c4c(C)noc4C)ccc3n2C[C@H](C)N2CCOCC2)cc1Cl	-0.00976463	0.497922	1.12412	0.426204	1.01743	1.24631	1.14261	1.05839	1.17202	1.58995
SGC-GAK-1	EUB0000207b	10	COc1cc(Nc2ccnc3ccc(Br)cc23)cc(OC)c1OC	7.27358	2.8175	-0.989772	-0.978189	-0.935766	-0.890171	-0.808371	-0.700111	-0.623441	-0.630402
Staurosporine	EUB0001059a	10	CN[C@@H]1C[C@H]2O[C@@](C)([C@@H]1OC)n1c3ccccc3c3c4c(c5c6ccccc6n2c5c31)C(=O)NC4	-0.888456	-0.928734	910.257	1428.47	3.32326	5.86134	0.683041	1.11141	0.158495	0.484975
T-26c	EUB0000729a	10	COc1cccc(CNC(C2NC(c3c(COCc4ccc(cc4)C(O)=O)csc3N=2)=O)=O)c1	6.10895	0.538689	2.59256	0.531345	1.4524	0.789553	1.41193	0.781034	1.51243	1.15019
TH-257	EUB0000232b	10	CCCCN(Cc1ccccc1)C(=O)c1ccc(S(=O)(=O)Nc2ccccc2)cc1	-0.285791	1.68473	2.49227	0.0191735	1.25598	0.610403	1.26223	0.950379	0.985173	1.22726
Tofacitinib	EUB0000286bCit	10	C[C@@H]1CCN(C(=O)CC#N)C[C@@H]1N(C)c1ncnc2[nH]ccc12.O=C(O)CC(O)(CC(=O)O)C(=O)O	-0.754812	0.274302	2.76515	2.68684	1.90649	2.63991	1.47366	1.85815	1.13486	1.20434
TP-472	EUB0000231c	10	CC(=O)c1cc(-c2cc(C(=O)NC3CC3)ccc2C)c2ncccn12	3.07035	1.77186	-0.904105	-0.892308	-0.560706	-0.737478	-0.172582	-0.31079	0.0145384	-0.312463
UNC0642	EUB0000194b	10	COc1cc2c(NC3CCN(C(C)C)CC3)nc(N3CCC(F)(F)CC3)nc2cc1OCCCN1CCCC1	3.71121	0.49252	2.32662	1.62203	1.88826	1.46045	1.37799	0.987474	1.26388	0.79766
UNC1215	EUB0000214b	10	O=C(c1ccc(C(=O)N2CCC(N3CCCC3)CC2)c(Nc2ccccc2)c1)N1CCC(N2CCCC2)CC1	-0.814533	-0.522724	1.66487	2.4364	1.95699	1.6181	1.11925	1.0391	1.50252	1.39434
UNC1999	EUB0000209b	10	CCCc1cc(C)[nH]c(=O)c1CNC(=O)c1cc(-c2ccc(N3CCN(C(C)C)CC3)nc2)cc2c1cnn2C(C)C	29.7571	0.304252	0.183795	4.35574	0.203906	1.31478	0.0504166	0.522379	0.103623	0.386745
XMD8-92	EUB0000122b	10	OC1CCN(C2=CC(OCC)=C(NC3=NC=C(N(C)C(C(C=CC=C4)=C4N5C)=O)C5=N3)C=C2)CC1	1.35396	1.11793	1.29324	0.86703	1.92204	1.31353	1.39502	1.51862	1.40877	1.1815

## Sheet: Multiplex data JQ1
Type of Screen	EubOPEN ID	SMILES	Assay Concentration (uM)	Experimental Timepoint (h)	Multiplex Cell Line	Number of Replicates	Total Cell Count	Population Hoechst High Intensity Objects (%)	Population Normal (%)	Population Apoptotic (%)	Population Healthy Nuclei (%)	Population Fragmented Nuclei (%)	Population Pyknosed Nuclei (%)	Population Mitotic Cells (%)	Population Tubulin-Different-Phenotype (%)	Population Mitochondria Different-Phenotype (%)	Population Membrane Permeable-Phenotype (%)	Control DMSO Total Cells	Control DMSO Apoptotic Cells (%)	Control DMSO Healthy Nuclei (%)	Control DMSO Fragmented Nuclei %	Control DMSO Pyknosed Nuclei (%)	Control DMSO Mitotic Cells (%)	Control DMSO Tubulin Phenotype Different Cells (%)	Control DMSO Mitochondria Different-Phenotype Cells (%)	Control DMSO Membrane Permeable-Phenotype Cells (%)	normalized cell count
Multiplex	EUB0000330a	O=C(C[C@@H]1N=C(C2=C(N3C1=NN=C3C)SC(C)=C2C)C4=CC=C(C=C4)Cl)OC(C)(C)C	10	0	HEK293T	1	892	27	72	14	39	26	34	85	1	21	3	865	13	49	23	27	86	1	12	3	1.03121
Multiplex	EUB0000330a	O=C(C[C@@H]1N=C(C2=C(N3C1=NN=C3C)SC(C)=C2C)C4=CC=C(C=C4)Cl)OC(C)(C)C	10	0	HEK293T	1	765	22	77	12	50	17	32	87	1	16	2	865	13	49	23	27	86	1	12	3	0.884393
Multiplex	EUB0000330a	O=C(C[C@@H]1N=C(C2=C(N3C1=NN=C3C)SC(C)=C2C)C4=CC=C(C=C4)Cl)OC(C)(C)C	10	0	HEK293T	2	1123	2	97	17	77	5	16	82	0	28	0	1080	14	77	5	16	85	0	32	0	1.03981
Multiplex	EUB0000330a	O=C(C[C@@H]1N=C(C2=C(N3C1=NN=C3C)SC(C)=C2C)C4=CC=C(C=C4)Cl)OC(C)(C)C	10	0	HEK293T	2	1237	2	97	23	81	4	13	76	0	33	0	1080	14	77	5	16	85	0	32	0	1.14537
Multiplex	EUB0000330a	O=C(C[C@@H]1N=C(C2=C(N3C1=NN=C3C)SC(C)=C2C)C4=CC=C(C=C4)Cl)OC(C)(C)C	10	0	human fibroblast	2	214	41	58	75	40	56	3	25	11	17	3	99	55	29	59	11	44	11	29	4	2.16162
Multiplex	EUB0000330a	O=C(C[C@@H]1N=C(C2=C(N3C1=NN=C3C)SC(C)=C2C)C4=CC=C(C=C4)Cl)OC(C)(C)C	10	0	human fibroblast	2	93	34	65	0	24	67	8	100	20	40	0	99	55	29	59	11	44	11	29	4	0.939394
Multiplex	EUB0000330a	O=C(C[C@@H]1N=C(C2=C(N3C1=NN=C3C)SC(C)=C2C)C4=CC=C(C=C4)Cl)OC(C)(C)C	10	0	human fibroblast	1	166	13	86	88	55	31	12	11	0	15	2	211	80	53	27	18	19	2	10	2	0.78673
Multiplex	EUB0000330a	O=C(C[C@@H]1N=C(C2=C(N3C1=NN=C3C)SC(C)=C2C)C4=CC=C(C=C4)Cl)OC(C)(C)C	10	0	human fibroblast	1	189	11	88	84	50	29	19	15	1	12	1	211	80	53	27	18	19	2	10	2	0.895735
Multiplex	EUB0000330a	O=C(C[C@@H]1N=C(C2=C(N3C1=NN=C3C)SC(C)=C2C)C4=CC=C(C=C4)Cl)OC(C)(C)C	10	0	U2OS	1	176	5	94	0	90	5	3	100	23	19	16	156	59	88	6	5	40	27	12	10	1.12821
Multiplex	EUB0000330a	O=C(C[C@@H]1N=C(C2=C(N3C1=NN=C3C)SC(C)=C2C)C4=CC=C(C=C4)Cl)OC(C)(C)C	10	0	U2OS	2	152	22	77	100	84	14	1	0	26	22	11	99	0	87	8	3	0	27	18	8	1.53535
Multiplex	EUB0000330a	O=C(C[C@@H]1N=C(C2=C(N3C1=NN=C3C)SC(C)=C2C)C4=CC=C(C=C4)Cl)OC(C)(C)C	10	0	U2OS	1	91	5	94	75	87	7	4	25	13	8	10	156	59	88	6	5	40	27	12	10	0.583333
Multiplex	EUB0000330a	O=C(C[C@@H]1N=C(C2=C(N3C1=NN=C3C)SC(C)=C2C)C4=CC=C(C=C4)Cl)OC(C)(C)C	10	0	U2OS	2	109	15	84	50	89	7	3	50	21	11	6	99	0	87	8	3	0	27	18	8	1.10101
Multiplex	EUB0000330a	O=C(C[C@@H]1N=C(C2=C(N3C1=NN=C3C)SC(C)=C2C)C4=CC=C(C=C4)Cl)OC(C)(C)C	10	12	HEK293T	1	561	14	85	16	65	19	15	83	2	6	3	691	18	69	14	15	81	2	4	4	0.811867
Multiplex	EUB0000330a	O=C(C[C@@H]1N=C(C2=C(N3C1=NN=C3C)SC(C)=C2C)C4=CC=C(C=C4)Cl)OC(C)(C)C	10	12	HEK293T	1	772	8	91	17	71	13	15	82	2	5	3	691	18	69	14	15	81	2	4	4	1.11722
Multiplex	EUB0000330a	O=C(C[C@@H]1N=C(C2=C(N3C1=NN=C3C)SC(C)=C2C)C4=CC=C(C=C4)Cl)OC(C)(C)C	10	12	HEK293T	2	1959	3	96	6	79	14	5	93	0	10	0	1765	8	86	9	4	91	4	7	1	1.10992
Multiplex	EUB0000330a	O=C(C[C@@H]1N=C(C2=C(N3C1=NN=C3C)SC(C)=C2C)C4=CC=C(C=C4)Cl)OC(C)(C)C	10	12	HEK293T	2	1675	4	95	3	79	12	7	96	0	11	0	1765	8	86	9	4	91	4	7	1	0.949008
Multiplex	EUB0000330a	O=C(C[C@@H]1N=C(C2=C(N3C1=NN=C3C)SC(C)=C2C)C4=CC=C(C=C4)Cl)OC(C)(C)C	10	12	human fibroblast	2	132	24	75	66	39	55	6	33	5	7	10	84	52	31	58	10	47	12	14	9	1.57143
Multiplex	EUB0000330a	O=C(C[C@@H]1N=C(C2=C(N3C1=NN=C3C)SC(C)=C2C)C4=CC=C(C=C4)Cl)OC(C)(C)C	10	12	human fibroblast	1	368	13	86	71	48	38	13	28	4	7	7	230	69	59	25	14	30	3	3	5	1.6
Multiplex	EUB0000330a	O=C(C[C@@H]1N=C(C2=C(N3C1=NN=C3C)SC(C)=C2C)C4=CC=C(C=C4)Cl)OC(C)(C)C	10	12	human fibroblast	1	183	14	85	88	40	43	16	12	0	0	4	230	69	59	25	14	30	3	3	5	0.795652
Multiplex	EUB0000330a	O=C(C[C@@H]1N=C(C2=C(N3C1=NN=C3C)SC(C)=C2C)C4=CC=C(C=C4)Cl)OC(C)(C)C	10	12	human fibroblast	2	92	25	75	66	31	63	4	33	18	31	0	84	52	31	58	10	47	12	14	9	1.09524
Multiplex	EUB0000330a	O=C(C[C@@H]1N=C(C2=C(N3C1=NN=C3C)SC(C)=C2C)C4=CC=C(C=C4)Cl)OC(C)(C)C	10	12	U2OS	1	1986	5	94	41	67	12	19	58	17	17	21	199	36	88	5	5	63	26	21	10	9.9799
Multiplex	EUB0000330a	O=C(C[C@@H]1N=C(C2=C(N3C1=NN=C3C)SC(C)=C2C)C4=CC=C(C=C4)Cl)OC(C)(C)C	10	12	U2OS	2	193	13	86	28	55	29	15	71	36	28	14	139	24	88	7	4	75	27	24	9	1.38849
Multiplex	EUB0000330a	O=C(C[C@@H]1N=C(C2=C(N3C1=NN=C3C)SC(C)=C2C)C4=CC=C(C=C4)Cl)OC(C)(C)C	10	12	U2OS	2	1392	12	87	14	62	21	16	85	27	33	14	139	24	88	7	4	75	27	24	9	10.0144
Multiplex	EUB0000330a	O=C(C[C@@H]1N=C(C2=C(N3C1=NN=C3C)SC(C)=C2C)C4=CC=C(C=C4)Cl)OC(C)(C)C	10	12	U2OS	1	193	6	93	34	58	21	20	65	24	22	12	199	36	88	5	5	63	26	21	10	0.969849
Multiplex	EUB0000330a	O=C(C[C@@H]1N=C(C2=C(N3C1=NN=C3C)SC(C)=C2C)C4=CC=C(C=C4)Cl)OC(C)(C)C	10	24	HEK293T	1	472	11	88	16	70	17	11	84	2	7	1	838	15	79	13	7	84	3	3	7	0.563246
Multiplex	EUB0000330a	O=C(C[C@@H]1N=C(C2=C(N3C1=NN=C3C)SC(C)=C2C)C4=CC=C(C=C4)Cl)OC(C)(C)C	10	24	HEK293T	1	770	10	89	12	80	9	10	87	1	3	1	838	15	79	13	7	84	3	3	7	0.918854
Multiplex	EUB0000330a	O=C(C[C@@H]1N=C(C2=C(N3C1=NN=C3C)SC(C)=C2C)C4=CC=C(C=C4)Cl)OC(C)(C)C	10	24	HEK293T	2	1813	5	94	5	76	19	4	94	0	5	0	3025	16	73	18	7	83	45	22	7	0.599339
Multiplex	EUB0000330a	O=C(C[C@@H]1N=C(C2=C(N3C1=NN=C3C)SC(C)=C2C)C4=CC=C(C=C4)Cl)OC(C)(C)C	10	24	HEK293T	2	2044	5	94	5	75	20	3	94	0	5	0	3025	16	73	18	7	83	45	22	7	0.675702
Multiplex	EUB0000330a	O=C(C[C@@H]1N=C(C2=C(N3C1=NN=C3C)SC(C)=C2C)C4=CC=C(C=C4)Cl)OC(C)(C)C	10	24	human fibroblast	2	81	28	71	71	31	56	12	28	11	11	27	80	55	34	55	9	44	11	12	10	1.0125
Multiplex	EUB0000330a	O=C(C[C@@H]1N=C(C2=C(N3C1=NN=C3C)SC(C)=C2C)C4=CC=C(C=C4)Cl)OC(C)(C)C	10	24	human fibroblast	1	183	12	87	73	47	36	16	26	2	6	7	242	65	61	25	13	34	2	1	4	0.756198
Multiplex	EUB0000330a	O=C(C[C@@H]1N=C(C2=C(N3C1=NN=C3C)SC(C)=C2C)C4=CC=C(C=C4)Cl)OC(C)(C)C	10	24	human fibroblast	2	91	21	78	66	49	42	8	33	2	14	5	80	55	34	55	9	44	11	12	10	1.1375
Multiplex	EUB0000330a	O=C(C[C@@H]1N=C(C2=C(N3C1=NN=C3C)SC(C)=C2C)C4=CC=C(C=C4)Cl)OC(C)(C)C	10	24	human fibroblast	1	320	16	83	73	59	29	11	26	1	11	5	242	65	61	25	13	34	2	1	4	1.32231
Multiplex	EUB0000330a	O=C(C[C@@H]1N=C(C2=C(N3C1=NN=C3C)SC(C)=C2C)C4=CC=C(C=C4)Cl)OC(C)(C)C	10	24	U2OS	2	175	11	88	76	53	30	15	23	52	30	20	178	31	88	6	4	68	28	29	6	0.983146
Multiplex	EUB0000330a	O=C(C[C@@H]1N=C(C2=C(N3C1=NN=C3C)SC(C)=C2C)C4=CC=C(C=C4)Cl)OC(C)(C)C	10	24	U2OS	1	2033	5	94	76	58	16	24	23	30	19	27	276	37	91	4	4	62	31	21	6	7.36594
Multiplex	EUB0000330a	O=C(C[C@@H]1N=C(C2=C(N3C1=NN=C3C)SC(C)=C2C)C4=CC=C(C=C4)Cl)OC(C)(C)C	10	24	U2OS	1	200	6	93	88	58	20	20	12	40	29	23	276	37	91	4	4	62	31	21	6	0.724638
Multiplex	EUB0000330a	O=C(C[C@@H]1N=C(C2=C(N3C1=NN=C3C)SC(C)=C2C)C4=CC=C(C=C4)Cl)OC(C)(C)C	10	24	U2OS	2	1354	12	88	64	52	25	22	35	34	23	18	178	31	88	6	4	68	28	29	6	7.60674
